# Supplementary material for: Deep into Laboratory: An Artificial Intelligence Approach to Recommend Laboratory Tests
Source: Diagnostics (Basel). 2021 May 29;11(6):990. doi: 10.3390/diagnostics11060990 (PMC8227070; doi:10.3390/diagnostics11060990)
Supplement: Supplementary file 1 [file diagnostics-11-00990-s001.zip]

Archive with 1 entries (1 files):
- diagnostics-1181645-supplementary.pdf
